# Supplementary material for: Computational design and optimization of electro-physiological sensors
Source: Nat Commun. 2021 Nov 3;12:6351. doi: 10.1038/s41467-021-26442-1 (PMC8566494; doi:10.1038/s41467-021-26442-1)
Supplement: Supplementary file 3 — Supplementary Data 1 [file 41467_2021_26442_MOESM3_ESM.xlsx]

## Sheet: graph (EMG, 5 muscles)
	Row Labels	Quality Optimized	Area Optimized	Expert Generated
Mean	Predicted	0.986583	0.99013	0.906964
Mean	Measured	0.979013	0.977393	0.86106
	Baseline	1	1	1
STD	Predicted	0.00945187	0.0127391	0.0276812
STD	Measured	0.00965409	0.0160121	0.0410636

## Sheet: graph (EDA)
	Row Labels	Quality Optimized	Area Optimized	Expert Generated
Mean	Predicted	0.996	0.998	0.7111
Mean	Measured	0.970913	0.952741	0.673
	Baseline	1	1	1
STD	Predicted	0.002	0.001	0
STD	Measured	0.01	0.045	0

## Sheet: graph(ECG)
	Row Labels	Quality Optimized	Area Optimized	Expert Generated
Mean	Predicted	1	0.25	0.25
Mean	Measured	1	0.260981	0.253
	Baseline	1	1	1
STD	Predicted	0	0	0
STD	Measured	0	0.0360793	0

## Sheet: graph (uni-modal)
	Row Labels	Quality Optimized	Area Optimized	Expert Generated
Mean	Predicted	0.966	0.6069	0.538143
Mean	Measured	0.945	0.634	0.493
	Baseline	1	1	1
STD	Predicted	0.0320238	0.33938	0.38
STD	Measured	0.0449147	0.282199	0.294527

## Sheet: Area vs Quality (uni-modal)
Quality Optimized							Area Optimized							Expert Generated
Participant	Quality	Area	Baseline Size	Reduction	Quality Drop		Participant	Quality	Area	Baseline Size	Reduction	Quality Drop		Participant	Quality	Area	Baseline Size	Reduction	Quality Drop
p1	0.992	1054	1578	0.332066	0.008		p1	0.728	536	1578	0.66033	0.272		p1	0.538	525	1578	0.6673	0.462
p2	0.95	779	1720	0.547093	0.05		p2	0.552	642	1720	0.626744	0.448
p3	0.954	796	1371	0.419402	0.046		p3	0.543	700	1371	0.489424	0.457
Average	0.965333	876.333	1556.33	0.432854	0.0346667		Average	0.607667	626	1556.33	0.592166	0.392333

## Sheet: Area vs Quality (multi-modal)
Expert Generated							Quality Optimized							Area Optimized
Participant	Quality	Area	Baseline Size	Reduction	Quality Drop		Participant	Quality	Area	Baseline Size	Reduction	Quality Drop		Participant	Quality	Area	Baseline Size	Reduction	Quality Drop
p1	0.620046	3152	12738	0.752551	0.379954		p1	0.996669	11358	12738	0.108337	0.003331		p1	0.743589	2668	12738	0.790548	0.256411
							p2	0.993006	11267	13170	0.144495	0.006994		p2	0.741591	2566	13170	0.805163	0.258409
							p3	0.99234	8367	8788	0.0479062	0.00766		p3	0.744588	2811	8788	0.680132	0.255412
								0.994005	10330.7	11565.3	0.100246	0.005995						0.758614	0.256744
